# Supplementary material for: An Overview of the Purity Characteristics, Pigments, and Tocopherol Contents of 48 Virgin Olive Oils from Apulian Minor Olive Accessions
Source: Foods. 2025 Mar 12;14(6):964. doi: 10.3390/foods14060964 (PMC11941103; doi:10.3390/foods14060964)
Supplement: Supplementary file 1 [file foods-14-00964-s001.zip]

Archive with 1 entries (1 files):
- foods-3481470-supplementary.pdf
